# Supplementary material for: Shortwave-infrared-light-emitting probes for the in vivo tracking of cancer vaccines and the elicited immune responses
Source: Nat Biomed Eng. 2023 Aug 24;8(6):726–39. doi: 10.1038/s41551-023-01083-5 (PMC11250370; doi:10.1038/s41551-023-01083-5)
Supplement: Supplementary file 5 — Source data for tumour growth. [file 41551_2023_1083_MOESM5_ESM.xlsx]

## Sheet: Figure 3a
Time (day)	M1 Tumor Volume (mm3)	Time (day)	M2 Tumor Volume (mm3)	Time (day)	M3 Tumor Volume (mm3)	Time (day)	M4 Tumor Volume (mm3)	Time (day)	M5 Tumor Volume (mm3)	Time (day)	M6 Tumor Volume (mm3)	Time (day)	M7 Tumor Volume (mm3)	Time (day)	M8 Tumor Volume (mm3)	Time (day)	M9 Tumor Volume (mm3)	Time (day)	M10 Tumor Volume (mm3)	Time (day)	M11 Tumor Volume (mm3)	Time (day)	M12 Tumor Volume (mm3)	Time (day)	M13 Tumor Volume (mm3)	Time (day)	M14 Tumor Volume (mm3)	Time (day)	M15 Tumor Volume (mm3)	Time (day)	M1 6 Tumor Volume (mm3)	Time (day)	M17 Tumor Volume (mm3)
0	241.4	0	277.2	0	88.8	0	68.35	0	188	0	106	0	95.17	0	106.93	0	150.23	0	102	0	103	0	93.7	0	206.5	0	203	0	284	0	185.7	0	187
2	630.1	2	607.86	2	176.2	2	134	2	352	2	123.6	1	165.5	1	49.05	1	174.2	2	119	2	134.8	2	241	1	320	1	245	1	441	2	400	2	354
3	1003	3	776.2	5	235.8	5	367.6	5	698.26	5	253.1	2	202.31	2	68.75	2	199.53	3	155	3	139.5	3	357.6	4	588	4	461	4	685	3	454	3	587.8
4	1253.4	4	941.7	7	204.7	7	385.78	7	508.68	7	214.2	4	270.4	4	125.42	4	387.55	5	262	5	198	5	549.8	6	333	6	329	6	452.1	4	403	4	903
7	493	7	606.4	8	81.8	8	329.06	8	400.28	8	105.06	5	587.85	5	162.1	5	532.07	6	390	6	294	6	538.7	8	218.5	8	164	8	196.4	6	213.5	6	240
9	209.3	9	289.34	9	50.19	9	241.97	9	380	9	70.5	6	762.67	6	154.42	6	558.52	7	205.6	7	216	7	322.7	10	86	10	80.6	10	146.5	8	4.6	8	15.9
11	23.7	10	204	10	49.8	10	241.97	10	300	10	59.9	7	315.95	7	103.8	7	335.16	8	77.2	8	132	8	213	12	8.2	12	51.6	12	46.7	11	0	11	0
13	2.688	11	120.1	11	37.87	11	99.37	11	211	11	47.8	8	275	8	48.12	8	192	10	35	10	33.65	10	84.6	14	5	14	32	14	8.7	13	0	13	0
17	0	13	71.4	13	25.27	13	10	13	102	13	29.4	10	142.56	10	35.76	10	102.16	12	27.2	12	3.4	12	53.95	16	0	16	12	16	4
		15	2.2	15	3.4	15	0	15	25	15	0	12	70	12	17	12	50	14	2.5	14	0	14	5			18	0	18	0
		17	0	17	0			17	0			16	0	16	0	16	0	16	0	16	0	16	0
												20	0	20	0	20	0

## Sheet: Figure 3b
Time (day)	M1 Tumor Volume (mm3)	Time (day)	M2 Tumor Volume (mm3)	Time (day)	M3 Tumor Volume (mm3)	Time (day)	M4 Tumor Volume (mm3)	Time (day)	M5 Tumor Volume (mm3)	Time (day)	M6 Tumor Volume (mm3)	Time (day)	M7 Tumor Volume (mm3)	Time (day)	M8 Tumor Volume (mm3)
1	17.84	1	44.02	1	21.79	0	25.87	0	29.56	0	92.26	0	44.1	0	146.47
3	108.72	3	99.49	3	129.75	2	133	2	47.9	1	153.12	1	167.86	2	418.54
4	107.32	4	119.96	4	141.3	5	273	5	324.77	3	302.14	3	613.46	4	664.85
7	206.49	7	307.87	7	472.38	6	588.9	6	643.38	4	647.37	4	944.54	6	1417.83
9	283.5	9	453.94	9	820.69	7	616.3	7	1025.69	5	936.16	5	1146.1
10	406.68	10	494.95	10	1650.21	8	690	8	1330	7	1463
11	587.78	11	719.44			9	1354	9	2248
12	812.98	12	828.5			10	1632.76

## Sheet: Figure 3c
Time (day)	M1 Tumor Volume (mm3)	Time (day)	M2 Tumor Volume (mm3)	Time (day)	M3 Tumor Volume (mm3)	Time (day)	M4 Tumor Volume (mm3)	Time (day)	M5 Tumor Volume (mm3)	Time (day)	M6 Tumor Volume (mm3)	Time (day)	M7 Tumor Volume (mm3)	Time (day)	M8 Tumor Volume (mm3)
0	73.77	0	28	0	23.99	0	105.97	0	209	0	183.3	0	293.6	0	205.6
1	138.19	2	61.48	2	162.87	1	124.61	1	243	1	200.67	2	384.8	2	450.35
2	254.14	5	151.47	5	289	3	321.51	3	397.42	3	509.65	3	591.3	3	655.99
3	310	6	300	6	452.89	5	725.05	4	606.01	7	1451.78	4	1042.5	4	1176.36
4	434	7	416	7	471.94	7	1200.93	5	827.78			7	1801	7	1483
6	746.64	8	418	8	360.87			7	1087
8	1240	9	338.81	9	294
9	1337.55	10	329	10	293.4
10	1537.37	12	528	12	329
		14	1039	14	922
		18	2134	18	1313

## Sheet: Figure 3d
Time (day)	M1 Tumor Volume (mm3)	Time (day)	M2 Tumor Volume (mm3)	Time (day)	M3 Tumor Volume (mm3)	Time (day)	M4 Tumor Volume (mm3)	Time (day)	M5 Tumor Volume (mm3)	Time (day)	M6 Tumor Volume (mm3)	Time (day)	M7 Tumor Volume (mm3)	Time (day)	M8 Tumor Volume (mm3)	Time (day)	M9 Tumor Volume (mm3)	Time (day)	M10 Tumor Volume (mm3)	Time (day)	M11 Tumor Volume (mm3)	Time (day)	M12 Tumor Volume (mm3)
1	33.18	0	159.52	0	61.85	0	201.7	0	245	0	284.8	0	267	0	182.6	0	259	0	138	0	147	0	203
3	184.53	2	434.44	4	610.9	2	651.18	2	483.47	2	951.7	2	336	2	197.3	1	343	2	306.6	2	242	2	952
4	374.15	4	629.56	6	1228.06			5	964	3	1480.5	3	459.7	3	517	4	1031	3	427	4	459	3	1502
7	788.36									4	1861	4	636.5	4	530	6	1521	4	711	5	876	5	1861
												6	899	6	752			5	1106.6	6	1084
																		6	1288.6

## Sheet: Figure 3e
Time (day)	M1 Tumor Volume (mm3)	Time (day)	M2 Tumor Volume (mm3)	Time (day)	M3 Tumor Volume (mm3)	Time (day)	M4 Tumor Volume (mm3)	Time (day)	M5 Tumor Volume (mm3)
0	161.58	0	74	0	248	0	61.76	0	102
2	625	2	337	2	354	2	314.2	2	397
3	532	3	631	3	478	3	438	3	605.7
4	581	4	784	4	786	4	773.7	4	820.8
6	1301	6	1365	6	1599	6	1141	6	1876.9

## Sheet: ED Figure 2c
Time (day)	M1 Tumor Volume (mm3)	Time (day)	M2 Tumor Volume (mm3)	Time (day)	M3 Tumor Volume (mm3)	Time (day)	M4 Tumor Volume (mm3)	Time (day)	M5 Tumor Volume (mm3)
0	285	0	166	0	167	0	156	0	176
1	417	1	220	1	344	1	248	1	291
2	639	2	846	2	945	2	388	2	367
3	1239	3	1609	3	1392	3	842	3	416
5	1731						1654	5	1263
